# Supplementary material for: Green Spaces with Fewer People Improve Self-Reported Affective Experience and Mood
Source: Int J Environ Res Public Health. 2023 Jan 10;20(2):1219. doi: 10.3390/ijerph20021219 (PMC9858984; doi:10.3390/ijerph20021219)
Supplement: Supplementary file 1 [file ijerph-20-01219-s001.zip]

Archive with 1 entries (1 files):
- ijerph-2128950-supplementary.pdf
